# Supplementary material for: Vitamin D3 and Dimethyl Fumarate Partially Restore Neurotrophic Signaling Without Altering Mitochondrial Integrity in the STZ-Induced Model of Sporadic AD
Source: Int J Mol Sci. 2026 May 29;27(11):4940. doi: 10.3390/ijms27114940 (PMC13256348; doi:10.3390/ijms27114940)
Supplement: Supplementary file 1 [file ijms-27-04940-s001.zip]

Archive with 1 entries (1 files):
- ijms-4303276-supplementary.pdf
